# Supplementary material for: Preliminary Immunogenicity Evaluation of an Immunoinformatics-Guided Multi-Epitope mRNA Vaccine Against Porcine Epidemic Diarrhea Virus
Source: Vaccines (Basel). 2026 Apr 27;14(5):388. doi: 10.3390/vaccines14050388 (PMC13211352; doi:10.3390/vaccines14050388)
Supplement: Supplementary file 1 [file vaccines-14-00388-s001.zip]

Archive with 1 entries (1 files):
- vaccines-4251623-supplementary.pdf
